# Supplementary material for: New Insights into CRISPR-like Arrays in Helicobacter pylori: An Exploratory Analysis from Genomic Data
Source: Pathogens. 2026 Apr 24;15(5):461. doi: 10.3390/pathogens15050461 (PMC13209394; doi:10.3390/pathogens15050461)
Supplement: Supplementary file 1 [file pathogens-15-00461-s001.zip › Supplementary_tables.xlsx]

## Sheet: Table S1
	Table S1. CRISPR-like arrays identified in H.pylori with CRISPRCasFinder and characteristic patterns in Direct Repeats and Spacers.
	Strain	CRISPR array
		Array	DR consensus	Identity	No. Spacers	Spacer sequences	Location (bp)
	VN1291	1	GAAAGGCTCTCTAGCGTTACTGAAGA	0.9515	1	AATTATCGCCAAAAAGCAAGAAGAAACCCAACGCCAAGAAGCCCCAGAGGATACGCAT	458887- 458996
		2	GAAGAGCCCATTTATGCTCAAGTT	0.9583	1	AATAAAAAGAAAACAGGACAAGTAGCTAGCCCT	656751 - 656831
		3	CCTCTTTAGTGTCGTTTTCTTGAA	0.6666	1	CCTCTTTAGTGTCGTTTTCTTGAATCTCTTTTTCTTTATTTTCTTTTTCAACCG	869972 - 870073
		4	CAATTTCAATCAAGGGACTTATA	0.7802	3	AATTCACTAACAGCACTAACTTAAACTTCAACAACAG	1078720 - 1078919
						ACTTTAATAGCGCTCAATCCACTTTTAATAACAG
						GTTTTACTGACAATACAGGTTTAAACTTTGATAACGA
	CHC155	1	GAAAGGCTCTCTAGCGTTACTGAAGA	0.9515	1	AATTATCGCCAAAAAGCAAGAAGAAACCCAACGCCAAGAAGCCCCAGAGGATACGCAT	457963 - 458072
		2	GAAGAGCCCATTTACGCTCAAGT	1	1	CAATAAAAAGAAATCAGGACAAGCAGCTAGCCCT	655583 - 655,662
		3	CCTCTTTAGTGTCGTTTTCTTGAA	0.6666	1	CCTCTTTAGTGTCGTTTTCTTGAATCTCTTTTTCTTTATTTTCTTTTTCAACCG	875276 - 875375
		4	CAATTTCAATCAAGGGACTTATA	0.7802	3	AATTCACTAACAGCACTAACTTAAACTTCAACAACAG	1082802 - 1083001
						ACTTTAATAGCGCTCAATCCACTTTTAATAACAG
						GTTTTACTGACAATACAGGTTTAAACTTTGATAACGA
	SHIM-010	1	AGATAAAGACAATCTAACTAAAG	0.495	3	AAAACACACGCTTATTAGC	55305 - 55454
						AAAATACCGAATTGTTAAG
						AAAACACCGAGCTGAAAAC
		2	AGATAAAGACAATCTAACTAAAG	0.9565	1	AGAAAGCAGAACTCACTGAAAAGAATCAAAAGCTGACTAC	55536 - 55621
		3	GAGAGGCTCTCTAGCGTTACTGAAGAAAT	1	1	TATCGCCAAAAAGCAAGAAGAAACCCAACGCCAAGAAGCCCCAGAGGATACGCAT	410181 - 410293
	F57	1	AGAAAGACTCTCTAGCGTTACTGAAGAAAT	0.9666	1	TATCGCCAAAAAGCAAGAAGAAACCCAACGCCAAGAAGCCCCAGAGAATAAGCATGATGG	395269 - 395388
	HE93/10_v1	1	GAGAACCCATTTATGCTCAAGTT	0.9565	1	AATAAAAAGAAAACAGGACAAGTAGCTAGCCCTG	2904 - 2983
		2	GAGAACCCATTTATGCTCAAGTT	0.9565	1	AATAAAAAGAAAACAGGACAAGTAGCTAGCCCTG	1670743 - 1670822
		3	GAGAACCCATTTATGCTCAAGTT	0.9565	1	AATAAAAAGAAAACAGGACAAGTAGCTAGCCCTG	1675732 - 1675811
		4	GAGAACCCATTTATGCTCAAGTT	0.9565	1	AATAAAAAGAAAACAGGACAAGTAGCTAGCCCTG	1680719 - 1680798
	24-A-EK1	1	TTCCCTTTGAAAAGGCATGATAAAGTTGAAGATCTCAGTAAGGTAGGGC	1	1	GATCGGTTAGCCCTGAACCCATTTATGCTACGATTGATGATCTCGGCGGACCT	761246 - 761396
		2	TTCCCTTTGAAAAGGCATGATAAAGTTGAAGATCTCAGTAAGGTAGGGC	1	1	GATCGGTTAGCCCTGAACCCATTTATGCTACGATTGATGATCTCGGCGGACCT	766307 - 766457
		3	TTCCCTTTGAAAAGGCATGATAAAGTTGAAGATCTCAGTAAGGTAGGGC	1	1	GATCGGTTAGCCCTGAACCCATTTATGCTACGATTGATGATCTCGGCGGACCT	771368 - 771518
		4	TTCCCTTTGAAAAGGCATGATAAAGTTGAAGATCTCAGTAAGGTAGGGC	1	1	GATCGGTTAGCCCTGAACCCATTTATGCTACGATTGATGATCTCGGCGGACCT	776429 - 776579
		5	GTTTTGTTGGTGTTAATTTGCGTTGT	0.9629	1	AGCGCTTTCTTTGGCTTCGTTAATGGTAGTTATCGCTTGC	1335459 - 1335550
		6	GTAGGCGTCTTTTTGATGCTACC	0.6406	2	CTATGATTATGGTAGGCGTCTTTTTGATGCTACCCTATGATTATG	1392897 - 1393024
						GATCACAAAATAGA
	29CaP	1	GCACCGAAACACCAAAACTTACCA	0.9583	1	TGCGGAAAATTGTAGAAAAACAAGCCGAAAAACCCCTTAAATCCGAAGTTT	1334835 - 1334933
		2	ACAAAAACAAGCGCATAATAATAGC	0.88	2	GCTTCAAGGGAGTTTTCTTTGATCTCTGCATGGG	1361646 - 1361721
	7C	1	CATGCGAGAAGTAGTGGTTCAAGAAC	1	1	GCTTCAAGGGAGTTTTCTTTGATCTCTGCATGGG	1113819 - 1113904
	The colour pattern in the ‘DR consensus and No. Spacers’ columns indicate the homology between the respective sequences of the different arrays identified. The same colours in the DR represent the similarity between nucleotides in the sequences. Different shades represent nucleotide substitution between strains. Unformatted nucleotides are unique in the sequence compared to their homologs.

## Sheet: Table S2
	Table S2. Cas proteins detected with CRISPRCasFinder in H.mustelae
	Strain	Cas protein	Location (bp)	Type	Orientation
	12198	Cas 2	25513 - 25836	I-II-III	-
		Cas 1	25799 - 26725	II	-
		Cas 9	26718 - 29792	II	-

## Sheet: Table S3
	Table S3. CRISPR-Cas system in H. mustelae detected with CRISPRCasFinder
	Strain	CRISPR array
		Array	DR consensus	Identity	No. Spacers	Spacer sequences	Location (bp)
	12198	1	GTTTTAGCCACTTCATAAATATGTTTATGCTAAAAT	1	10	TAGAGTTAGTAGTTCTCTTTTTCTTTCCT	24706 - 25400
						TGAGCTATACGGATTGCAAAGATTCTTTTT
						GCTGCGGTCTTGATTATTGGTAGCATTCGT
						TTTAAAGTTTTGCGGCGATGAACTGCATGT
						CTTGCTCCACCCACACGTTATACTTGCTAG
						TCAACGCCTGCAATATTGTAATTAATCTTC
						CCCTTCTTGGTTTTGATGCCACTCTAAACG
						TCGTAGCGTTATCTTTCCCATGCACAGCAT
						TGATGCAGTTGCAACACGTAGAAAGAGTCT
						TTGGAAAAACTTTACATAGAGACCCGCATA
		2	ATTGTGATTTTATGTTTTTATCCTTAAACT	1	1	CAAGAAAATGATATTAAAGAATGGTTTTTT	561355 - 561355
		3	CTATTTTGCGCAGCCTGGGAGGGATTTTG	1	1	ATTGGGTTGTAAGGAAGGAGTAGCCTTGAAATCTGTGGAGTTTGCTCTCTGCTCTTGT	893577 - 893692
		4	TTTTCTCCTCCTGTGTGTTTGGAGTGCTAGCTGGGGTGGTG	1	1	GGTGTTATGGGTGCAGCCTGGGTATTTTGCTCTAGATTTTGTGCTTTTG	919307 - 919437
		5	TTGGCTCCTAGCGTGATGGTGTTAGT	1	1	TCCTTGATTGGTCGCAGTGATATTCGTGCTCACTGTGCCAATCTTTGTGTTGGTG	972985 - 973091
		6	CCCCCACCCCGGTCAGGCTCTAC	0.9565	1	TTTTTACCGTGGGCGGGGCCCGCATGGGTTTTAAACACTGCTTCCCCTCTAAT	988649 - 988747
		7	AAGCCCTAGATGAAGAGAAAAGATATCAAGCACAA	1	1	ATGGAAAAAAGGGCATATGACTCTGGGGATGAGGGGGCAAA	1533491 - 1533604

## Sheet: Table S4
	Table S4. Associated and neighbor proteins of CRISPR arrays detected
	Strain	CRISPR array neighbor	CRISPR type	Subtype	Strand	Location (bp)	Sequence
	VN1291	2	Csa5	CAS-VI-B	+	654090 - 657638	MTNETIDQTTTPDQTLNPTDFVPQRFINNLQVAFLKVDEAVASFDPDQKPIVDKNDRDNRQAFEKISQLREEYANKAIKNPAKKNQYFSDFINKSNDLINKDNLIAVDSSVDSFKKFGDQRYQIFTSWVSLQKDPSKINTQQIRNFMENIIQPPISDDKEKAEFLRSAKQSFAGIIIGNQIRSDQKFMGVFDESLKERQEAEKNAEPAGDWLDIFLSFVFNKKQSSDLKETLHQEPRPDFEQNLATTTTDIQGLPPEARDLLDERGNFSKFTLGDMEMLDVEGVADKDPNYKFNQLLIHNNALSSVLMGGHSSIEPEKVSLLYGDNGGPEARHDWNATVGYKDQQGSNVATLINAHLHNGSGLIIAGNEDGIKNPSFYLYKEDQLTGLKQAMSQEEIQN…
			Unknow	CAS-VI-B	-	658115 - 658882	MKIGVFDSGVGGFSVLKSLLKVQLFDEIIYYGDSARVPYGTKDPTTIKQFGLEALDFFKPHQIELLVVACNTASALALEEMQKHSKIPIVGVIEPSILAIKQQVKDKNAPILVLGTKATIQSNAYDNALQQQGYLNVSHLATSLFVPLIEENILEGELLETCMRYYFTPLEILPEVVILGCTHFPLIAHQIEGYFMEHFALSTPPLLIHSGDAIVEYLQQKYALKKNAHAFPKVEFHASGDVVWLEKQAKEWLKL
			Cas10	CAS-VI-B	-	658922 - 660238	MNENAPAHKSPHKVKTHTPVSGYHIEDLRTYPTEKLLEIANKLKVENPQEFKRQDLMFEILKTQVTQGGYILFTGILEIMPDGYGFLRGFDGSFSDGHNDTYVSPSQIRRFALRNGDIVTGQVRSPKDQEKYYALLKIEAINYLPSDEIKNRPLFDNLTPLFPDEQIKLEYEPTKVTGRMLDLFSPVGKGQRALIVAPPRTGKTELMKELAQGITSNHPEVELIILLVDERPEEVTDMQRSVKGQVFSSTFDLPANNHIRIAELVLERAKRRVEMGKDVVVLLDSITRLARAYNAVTPSSGKVLSGGVDANALHRPKRFFGAARNIEEGGSLTIIATALIET
	24-A-EK1	5-6	Cmr5	CAS-I-B	-	1342980 - 1344800	MGGILSSLNTSYTGLQAHQSMVDVTGNNISNASDEFYSRQRVIAKPQAAYMYGTKNMNMGVDVEAIERVHDEFVFARYTKANYENTYYDTEFSHLKEASAYFPDIDEASLFTDLQDYFNSWKELSKNAKDSAQKQALAQKTEALTHNIKDTRERLTTLQHKASEELKSVIKEVNSLGSQIAEINKRIKEVENNKSLKHANELRDKRDELEFHLRELLGGNVFKSSIKTNSLTDKDSADFDESYNLNIGHGFNIIDGSIFHPLVVKESENKGGLNQIYFQSDDFKLTNITDKLNQGKVGALLNVYNDGSNGTLKGKLQDYIDLLDSFARGLIESTNAIYAQSASHHIEGEPVEFNSDEAFKDTNYNIKNGSFDLIAYNTDGKEIARKTIAITPITTMNDI…
			Cas8	CAS-I-B	-	1344802 - 1345236	MVVLHSHLENALNQLKELIDLTERDIRDIKLAKHTEIFERNHQKQLAIQAFEKEKANIDAQMLSLKNQFPDKEMSELLDEKTSGFLNQMRESLFVLKEKNLIYSRMAFAVSEFYSSLIQQIIPHDTCDYKGSRHVGSHFLRVQA
	29Cap	1-2	Cas12	CAS-V-A	+	1359843 - 1361072	MTLTERHIIKPTHPIFKCIKDFCHLSKNLYNYANFILREHYFAGFKLPTAYDLINRFVKESQRDYKALPAQSAQQVLMLLSQNWKSYLKALKAYKLKPSSFLARPKIPKFKPKDGVSIGVLTNQQTSFTKGHMTKIKFPKKANLKRLITKINPQTSRLKQVRLIPKTTCFIVEVVYEQTTHKLPQTHGIGIMGIDLGLNNFVTAIDNQSSPFIIKGGGVKSVNQWFNKLKAHYQAKAKTSNKRFWTKRLGKLALWRECKVNDFMHKASAYVVGHCLKKGISTIVIGKNDGWKQELKLGKRTNQNFTNIPYESFIEKLAYKCALVGITLHTTEERFTSKCDHLANEPMQHHEQYLGKRVKRGLFKSSIGKSLNADINGAIGILRKVFPDAVKTLRDSGVV…
			Csa5	CAS-V-A	+	1361154 - 1361549	MVKNLDFSFLKTQPRLFYGAINENLKEMFLNELKSEYLQKYINSVIESYFKQAERLKLLRETELKALCYLQVVLESNKVKMLQDVLMLENQNTQNELKIQNEIAYNEKRKQLIAEGQLEDESFKQFKFKVI

## Sheet: Table S5
	Table S5. General characteristics of phage detected in H.pylori with PHASTEST v.3
	Strain	Closest phage	Identity %	Completeness score	Location (bp)	Size (Kb)	GC%	Total proteins		attL sites	Region (bp)	attR sites	Region (bp)
								Phage	Hypothetical
	VN1291	Phage Helico KHP40	87.5	140 (intact)	757,548 - 786,311	28.7	36.18	32	0	1	757661 - 757674	1	784469 - 784482
	CHC155	Phage Helico KHP30	82.85	145 (intact)	756907-791804	34.8	36.48	34	1	1	756907 - 756918	1	791804 - 791815
	SHIM-010	Phage Helico KHP33	63.33	110 (intact)	179744-219789	40	36.84	30	1	4	179744 - 179755	4	195316 - 195327
											181863 - 181875		206594 - 206605
											187882 - 187893		215266 - 215278
											87882 - 187893		218474 - 218485
	29CaP	Phage Helico 1961	66.66	145 (intact)	1330396-1374458	44	37.51	41	3	1	1332515 - 1332526	1	1374458 - 1374469
